# Supplementary material for: Patterny: A Troupe of Decipherment Helpers for Intrinsic Disorder, Low Complexity and Compositional Bias in Proteins
Source: Biomolecules. 2025 Sep 18;15(9):1332. doi: 10.3390/biom15091332 (PMC12467476; doi:10.3390/biom15091332)
Supplement: Supplementary file 1 [file biomolecules-15-01332-s001.zip]

Archive with 2 entries (2 files):
- Suppl-File-S1-extreme-examples.txt
- Suppl-Tables-S1+S2.pdf
