# Supplementary material for: Patterny: A Troupe of Decipherment Helpers for Intrinsic Disorder, Low Complexity and Compositional Bias in Proteins
Source: Biomolecules. 2025 Sep 18;15(9):1332. doi: 10.3390/biom15091332 (PMC12467476; doi:10.3390/biom15091332)
Supplement: Supplementary file 1 [file biomolecules-15-01332-s001.zip › Suppl-File-S1-extreme-examples.txt]

#############################################################################
###
### EXTRACTS FROM OUTPUT FILES FOR EXTREME CASES FOR EACH PROPERTY EXAMINED 
### 
###
### THE COLUMNAR FORMATS ARE EXPLAINED IN THE ##README## BUNDLED WITH THE PACKAGE 
###
### THE COMPLETE SEQUENCE IN FASTA FORMAT IS GIVEN AT THE BOTTOM OF EACH EXAMPLE 
### WITH A NUMBER KEY SO THAT THE READER CAN PICK OUT SEQUENCE DETAILS 
###
############################################################################# 


------------
|          |
| CMODULES |
|          |
------------


MANY CMODULES: 
##############

NAME/ACCESSION  (MODULEY)       CMODULES/BOUNDARY_SET   START   END     PVALUE  SIGNATURE       SUBSEQUENCE
==============  =========       =====================   =====   ===     ======  =========       ===========
disprot|DP04280r011	MODULEY	CMODULES	13	29	6.58e-05	{P}	PPPFDSRGHPLPRRASP
disprot|DP04280r011	MODULEY	CMODULES	45	76	1.03e-06	{S}	SSRVTSSSALGVTESQPQLKSSPTRRNSSGES
disprot|DP04280r011	MODULEY	CMODULES	80	88	3.02e-04	{N}	NWFNQSNRN
disprot|DP04280r011	MODULEY	CMODULES	121	140	1.71e-05	{P}	PPGRNPVHPPGGVQLPGFRP
disprot|DP04280r011	MODULEY	CMODULES	163	189	6.30e-04	{K}	KRLKEELKRYKQFGSDVMRKEKLFEIK
disprot|DP04280r011	MODULEY	CMODULES	211	286	5.89e-13	{S}	SLGDSSESTSQRRKTGRHGTAVHSSGVSLSKHDSSSSSRSRPVDSAYNSMSTGRSSHAPHSSGPSLGRPSLTRAKS
disprot|DP04280r011	MODULEY	CMODULES	358	363	1.12e-06	{P}	PPRPPP
disprot|DP04280r011	MODULEY	CMODULES	384	419	1.86e-10	{GS}	SSKDNGSASNSGGDQTELGGTGTGSGDGSGSGGRTG
disprot|DP04280r011	MODULEY	CMODULES	424	448	8.39e-05	{P}	PPGAIAPDQRPTRPRDLDPDRVQIP
disprot|DP04280r011	MODULEY	CMODULES	537	634	7.51e-09	{S}	SSDSSEDKSQQSPMTEDTEDGSDKNGRRKKRKTQQASSEIGRFGPSRSPSDTFHYKPMFVHRNSSSIETSLEESMSQGSEDAVDESNMGNSKWDFSGS
disprot|DP04280r011	MODULEY	CMODULES	640	644	3.39e-05	{R}	RRKRR
disprot|DP04280r011	MODULEY	CMODULES	703	858	5.96e-08	{PR}	PIRPLSDDRARVAEVLDFDPGNPPELVADDGSSPNDEDFVFPWCEDPAKVRIQPIAKEVMEPSGLGGVLPDDHFVMLVTTRRVVRPILQRQLSRSTTSEDTAEFIAERLAAIRTSSPLPPRSHRLTVAPLQVEYVSGQFRRLNPAPLPPPAIFYPP
disprot|DP04280r011	MODULEY	CMODULES	706	749	3.43e-06	{DP}	PLSDDRARVAEVLDFDPGNPPELVADDGSSPNDEDFVFPWCEDP
disprot|DP04280r011	MODULEY	CMODULES	862	949	1.22e-08	{DM}	DSSWDDGDDLASDDEEVEEVEEDSYSEGQISRRANPHFSDNNTYMRKDDLAFDTETDVRMDSDDNRLSDSGHNMRAMMPRAEAVDGDD
disprot|DP04280r011	MODULEY	CMODULES	866	884	2.71e-08	{ED}	DDGDDLASDDEEVEEVEED
disprot|DP04280r011	MODULEY	CMODULES	977	989	2.87e-06	{S}	SGYSSSMEDVSSS

>disprot|DP04280r011
MADSGDKSQGMRPPPFDSRGHPLPRRASPDKSITLENHRLARDTSSRVTSSSALGVTESQPQLKSSPTRRNSSGESEPTN  80
WFNQSNRNPAAAFHDESHIMEVDPPFYQKETDSSNEESRYPPGRNPVHPPGGVQLPGFRPVAAHSSAADDYRSVIDDLTV  160 
ENKRLKEELKRYKQFGSDVMRKEKLFEIKVHGLPRRKKRELEATLRDFAASLGDSSESTSQRRKTGRHGTAVHSSGVSLS  240 
KHDSSSSSRSRPVDSAYNSMSTGRSSHAPHSSGPSLGRPSLTRAKSVGTQKVENYLRDTPDGLLPHHIVMTDKEKKKLVV  320
RRLEQLFTGKISGRNMQRNQSMPSMDAPLAPEGTNMAPPRPPPEGLREACIQLQDGDNPRKNRSSKDNGSASNSGGDQTE  400
LGGTGTGSGDGSGSGGRTGNNTSPPGAIAPDQRPTRPRDLDPDRVQIPSENMDYIRHLGLVSPEFLQGSRTSYQDVAPDA  480
EGWVYLNLLCNLAQLHMVNVTPSFIRQAVSEKSTKFQLSADGRKIRWRGGTDGTKFSSDSSEDKSQQSPMTEDTEDGSDK  560 
NGRRKKRKTQQASSEIGRFGPSRSPSDTFHYKPMFVHRNSSSIETSLEESMSQGSEDAVDESNMGNSKWDFSGSGTTQQR  640
RKRRYDGAIVYYTGAPFCTDLSGDPGDMSPTAQMTAGREVEGSGSGDEVEHVLQRTLSGSSLPIRPLSDDRARVAEVLDF  720 
DPGNPPELVADDGSSPNDEDFVFPWCEDPAKVRIQPIAKEVMEPSGLGGVLPDDHFVMLVTTRRVVRPILQRQLSRSTTS  800
EDTAEFIAERLAAIRTSSPLPPRSHRLTVAPLQVEYVSGQFRRLNPAPLPPPAIFYPPFSTDSSWDDGDDLASDDEEVEE  880
VEEDSYSEGQISRRANPHFSDNNTYMRKDDLAFDTETDVRMDSDDNRLSDSGHNMRAMMPRAEAVDGDDSPLAAVTGKEV  960 
DMLHTGSSVATAGGAESGYSSSMEDVSSS

123456789.123456789.123456789.123456789.123456789.123456789.123456789.123456789.
.........1.........2.........3.........4.........5.........6.........7.........8 


SINGLE CMODULE (LONG SEQUENCE): 
###############################

NAME/ACCESSION  (MODULEY)       CMODULES/BOUNDARY_SET   START   END     PVALUE  SIGNATURE       SUBSEQUENCE
==============  =========       =====================   =====   ===     ======  =========       ===========
disprot|DP00065r012	MODULEY	CMODULES	11	548	2.93e-33	{TDNK}	DTNKNGVQELGEKGVGNVTVTVFDNNTNTKVGEAVTKEDGSYLIPNLPNGDYRVEFSNLPKGYEVTPSKQGNNEELDSNGLSSVITVNGKDNLSADLGIYKPKYNLGDYVWEDTNKNGIQDQDEKGISGVTVTLKDENGNVLKTVTTDADGKYKFTDLDNGNYKVEFTTPEGYTPTTVTSGSDIEKDSNGLTTTGVINGADNMTLDSGFYKTPKYNLGNYVWEDTNKDGKQDSTEKGISGVTVTLKNENGEVLQTTKTDKDGKYQFTGLENGTYKVEFETPSGYTPTQVGSGTDEGIDSNGTSTTGVIKDKDNDTIDSGFYKPTYNLGDYVWEDTNKNGVQDKDEKGISGVTVTLKDENDKVLKTVTTDENGKYQFTDLNNGTYKVEFETPSGYTPTSVTSGNDTEKDSNGLTTTGVIKDADNMTLDSGFYKTPKYSLGDYVWYDSNKDGKQDSTEKGIKDVKVTLLNEKGEVIGTTKTDENGKYCFDNLDSGKYKVIFEKPAGLTQTGTNTTEDDKDADGGEVDVTITDHDDFTLDN

>disprot|DP00065r012
VYKIGNYVWEDTNKNGVQELGEKGVGNVTVTVFDNNTNTKVGEAVTKEDGSYLIPNLPNGDYRVEFSNLPKGYEVTPSKQ 80
GNNEELDSNGLSSVITVNGKDNLSADLGIYKPKYNLGDYVWEDTNKNGIQDQDEKGISGVTVTLKDENGNVLKTVTTDAD 160
GKYKFTDLDNGNYKVEFTTPEGYTPTTVTSGSDIEKDSNGLTTTGVINGADNMTLDSGFYKTPKYNLGNYVWEDTNKDGK 240
QDSTEKGISGVTVTLKNENGEVLQTTKTDKDGKYQFTGLENGTYKVEFETPSGYTPTQVGSGTDEGIDSNGTSTTGVIKD 320
KDNDTIDSGFYKPTYNLGDYVWEDTNKNGVQDKDEKGISGVTVTLKDENDKVLKTVTTDENGKYQFTDLNNGTYKVEFET 400
PSGYTPTSVTSGNDTEKDSNGLTTTGVIKDADNMTLDSGFYKTPKYSLGDYVWYDSNKDGKQDSTEKGIKDVKVTLLNEK 480
GEVIGTTKTDENGKYCFDNLDSGKYKVIFEKPAGLTQTGTNTTEDDKDADGGEVDVTITDHDDFTLDNGYYEEET

123456789.123456789.123456789.123456789.123456789.123456789.123456789.123456789.
.........1.........2.........3.........4.........5.........6.........7.........8 


--------------
|            |
| BLOCKINESS |
|            |
--------------


BLOCKY: 
#######

NAME/ACCESSION  SEQLEN  B(BLOCKINESS)   NORMALP,ZSCORE,(MEAN_B +/- STD) BLOCKINESS_FOR_AATYPES:|AA,COUNT,BINOMIALP,B(BLOCKINESS)|...
==============  ======  =============   =============================== ============================================================
disprot|DP04129r032	94	0.30	4.86e-129,24.17,(0.10+/-0.01)	|P,31,2.9e-22,1.791|Q,27,2.7e-85,3.629|L,8,3.8e-05,0.205|A,6,1.6e-01,0.111|K,5,1.8e-01,0.357|E,5,1.8e-01,0.208|S,3,1.5e-01,0.036|M,2,1.9e-01,0.143|F,2,1.2e-01,0.167|

>disprot|DP04129r032
MATLEKLMKAFESLKSFQQQQQQQQQQQQQQQQQQQQQPPPPPPPPPPPQLPQPPPQAQPLLPQPQPPPPPPPPPPGPAV
AEEPLHRPKKELSA


123456789.123456789.123456789.123456789.123456789.123456789.123456789.123456789.
.........1.........2.........3.........4.........5.........6.........7.........8 


UNBLOCKY: 
#########

NAME/ACCESSION  SEQLEN  B(BLOCKINESS)   NORMALP,ZSCORE,(MEAN_B +/- STD) BLOCKINESS_FOR_AATYPES:|AA,COUNT,BINOMIALP,B(BLOCKINESS)|...
==============  ======  =============   =============================== ============================================================
disprot|DP01621r005	241	0.22	1.06e-03,-3.28,(0.29+/-0.02)	|E,136,4.0e-131,0.694|Q,70,6.5e-219,0.504|L,27,7.5e-17,0.128|V,6,8.3e-04,0.088|

>disprot|DP01621r005
QDEQQQEEQEQQEEQEQELEEQEQELEEQEQELEEQEQELEEQEQELEEQEQELEEQEQELEEQEQELEEQEQELEEQEQ
ELEEQEQELEEQEQELEEQEQELEEQEQELEEQEQELEEQEQELEEQEQELEEQEQELEEQEQELEEQEQELEEQEQELE
EQEQELEEQEQEQELEEVEEQEQEQEEQELEEVEEQEQEQEEQEEQELEEVEEQEEQELEEVEEQEEQELEEVEEQEQQG
V

123456789.123456789.123456789.123456789.123456789.123456789.123456789.123456789.
.........1.........2.........3.........4.........5.........6.........7.........8 


--------------
|            |
|  BANDING   |
|            |
--------------


UN-EVEN BANDING: 
################

OUTPUT_CRITERION	(BANDY)	NAME/ACCESSION	{PRIMARY_BIAS}	SEQLEN	TRACT_NUMBER	PRIMARY_BIAS_COUNT	PRIMARY_BIAS_PVALUE	DPB	ZSCORE	NORMALP	BAND_COUNT	OUTLIER:_INTERVAL_LIST	BAND:_LIST
================	=======	==============	==============	======	============	==================	===================	===	======	=======	==========	======================	==========

HIGHEST_ZSCORE:	BANDY	disprot|DP04148r007	{Q}	327	1	109	2.04e-71	451	3.08	2.06e-03	4	OUTLIERS:	|	BANDS:	|28-180|208-230|244-253|274-286|

>disprot|DP04148r007
MKTLLILTILAMAITIGTANIQVDPSGQVQWLQQQLVPQLQQPLSQQPQQTFPQPQQTFPHQPQQQVPQPQQPQQPFLQP
QQPFPQQPQQPFPQTQQPQQPFPQQPQQPFPQTQQPQQPFPQQPQQPFPQTQQPQQPFPQLQQPQQPFPQPQQQLPQPQQ
PQQSFPQQQRPFIQPSLQQQLNPCKNILLQQSKPASLVSSLWSIIWPQSDCQVMRQQCCQQLAQIPQQLQCAAIHSVVHS
IIMQQQQQQQQQQGIDIFLPLSQHEQVGQGSLVQGQGIIQPQQPAQLEAIRSLVLQTLPSMCNVYVPPECSIMRAPFASI
VAGIGGQ

123456789.123456789.123456789.123456789.123456789.123456789.123456789.123456789.
.........1.........2.........3.........4.........5.........6.........7.........8 


EVEN BANDING: 
############# 

OUTPUT_CRITERION	(BANDY)	NAME/ACCESSION	{PRIMARY_BIAS}	SEQLEN	TRACT_NUMBER	PRIMARY_BIAS_COUNT	PRIMARY_BIAS_PVALUE	DPB	ZSCORE	NORMALP	BAND_COUNT	OUTLIER:_INTERVAL_LIST	BAND:_LIST
================	=======	==============	==============	======	============	==================	===================	===	======	=======	==========	======================	==========

LOWEST_ZSCORE:	BANDY	disprot|DP01801r001	{G}	747	1	230	1.24e-81	10	-2.30	2.13e-02	4	OUTLIERS:	N/A	BANDS:	|47-55|116-125|193-199|707-714|
LOWEST_ZSCORE:	BANDY	disprot|DP01801r001	{A}	747	2	155	9.17e-27	74	-1.64	1.00e-01	9	OUTLIERS:	|1:151|3:60|7:74|	BANDS:	|93-113|265-281|312-331|392-413|435-456|484-506|537-559|634-651|681-700|

>disprot|DP01801r001
MRSLTAAARRPEVLLLLLCILQPSQPGGVPGAVPGGVPGGVFFPGAGLGGLGVGGLGPGVKPAKPGVGGLVGPGLGAEGS
ALPGAFPGGFFGAGGGAAGAAAAYKAAAKAGAAGLGVGGIGGVGGLGVSTGAVVPQLGAGVGAGVKPGKVPGVGLPGVYP
GGVLPGAGARFPGIGVLPGVPTGAGVKPKAQVGAGAFAGIPGVGPFGGQQPGLPLGYPIKAPKLPAGYGLPYKTGKLPYG
FGPGGVAGSAGKAGYPTGTGVGPQAAAAAAKAAAKLGAGGAGVLPGVGVGGPGIPGAPGAIPGIGGIAGVGAPDAAAAAA
AAAKAAKFGAAGGLPGVGVPGVGVPGVGVPGVGVPGVGVPGVGVPGVGVPGVGVPGVGVPGVGVPGVGVPGALSPAATAK
AAAKAAKFGARGAVGIGGIPTFGLGPGGFPGIGDAAAAPAAAAAKAAKIGAGGVGALGGVVPGAPGAIPGLPGVGGVPGV
GIPAAAAAKAAAKAAQFGLGPGVGVAPGVGVVPGVGVVPGVGVAPGIGLGPGGVIGAGVPAAAKSAAKAAAKAQFRAAAG
LPAGVPGLGVGAGVPGLGVGAGVPGLGVGAGVPGPGAVPGTLAAAKAAKFGPGGVGALGGVGDLGGAGIPGGVAGVVPAA
AAAAKAAAKAAQFGLGGVGGLGVGGLGAVPGAVGLGGVSPAAAAKAAKFGAAGLGGVLGAGQPFPIGGGAGGLGVGGKPP
KPFGGALGALGFPGGACLGKSCGRKRK

123456789.123456789.123456789.123456789.123456789.123456789.123456789.123456789.
.........1.........2.........3.........4.........5.........6.........7.........8 


-------------------
|                 |
|   HOMOPEPTIDES  |
|                 |
-------------------


HOMOPEPTIDE ENRICHMENT: 
####################### 

NAME/ID	(RUNNY)	SEQLEN	HPEP	HPEP_PROPORTION	MIN_TRACT_LENGTH	NORMALP,ZSCORE,(MEAN+/-STD)	HPEP_PER_AATYPE
======= ====== ====== ====   ===============       ================      ===========================   =============== 
disprot|DP00854r001     RUNNY   79      35      0.443038        3       4.21e-02,2.03,(26.10+/-4.38)    |G=35| 


>disprot|DP00854r001
SGQGRGGQGGYGGGGGGQGGGGWGGGPGGGQQGGGAPADDPWATGGAPAGGQQGGGGQGGGGWGGGSGGGGGYSDEPPF


123456789.123456789.123456789.123456789.123456789.123456789.123456789.123456789.
.........1.........2.........3.........4.........5.........6.........7.........8 

HOMOPEPTIDE LACK: 
#################

NAME/ID	(RUNNY)	SEQLEN	HPEP	HPEP_PROPORTION	MIN_TRACT_LENGTH	NORMALP,ZSCORE,(MEAN+/-STD)	HPEP_PER_AATYPE
======= ====== ====== ====   ===============       ================      ===========================   =============== 
disprot|DP01621r005	RUNNY	241	3	0.012448	3	1.09e-18,-8.83,(94.36+/-10.35)	|Q=3|


>disprot|DP01621r005
QDEQQQEEQEQQEEQEQELEEQEQELEEQEQELEEQEQELEEQEQELEEQEQELEEQEQELEEQEQELEEQEQELEEQEQ
ELEEQEQELEEQEQELEEQEQELEEQEQELEEQEQELEEQEQELEEQEQELEEQEQELEEQEQELEEQEQELEEQEQELE
EQEQELEEQEQEQELEEVEEQEQEQEEQELEEVEEQEQEQEEQEEQELEEVEEQEEQELEEVEEQEEQELEEVEEQEQQG
V


123456789.123456789.123456789.123456789.123456789.123456789.123456789.123456789.
.........1.........2.........3.........4.........5.........6.........7.........8 


--------------------
|                  |
|  REPETITIVENESS  |
|                  |
--------------------


REPETITIVE: 
########### 

Repeaty: Summary for disprot|DP01077r015: Total Entropy: 1.29e+01 (Z: -46.06, P: 0.00e+00), Same Residue Entropy: 1.41e+00 (Z: -5.55, P: 2.87e-08), Different Residue Entropy: 1.15e+01 (Z: -22.80, P: 0.00e+00)

>disprot|DP01077r015
AKPALSFGTATSDNKTTNTTPSFSFGAKSDENKAGATSKPAFSFGAKPEEKKDDNSSKPAFSFGAKSNEDKQDGTAKPAF
SFGAKPAEKNNNETSKPAFSFGAKSDEKKDGDASKPAFSFGAKPDENKASATSKPAFSFGAKPEEKKDDNSSKPAFSFGA
KSNEDKQDGTAKPAFSFGAKPAEKNNNETSKPAFSFGAKSDEKKDGDASKPAFSFGAKSDEKKDSDSSKPAFSFGTKSNE
KKDSGSSKPAFSFGAKPDEKKNDEVSKPAFSFGAKANEKKESDESKSAFSFGSKPTGKEEGDGAKAAISFGAKPEEQKSS
DTSKPAFTFGAQKDNEKKTEES

123456789.123456789.123456789.123456789.123456789.123456789.123456789.123456789.
.........1.........2.........3.........4.........5.........6.........7.........8 

UN-REPETITIVE:
############## 

Repeaty: Summary for disprot|DP00944r004: Total Entropy: 1.07e+01 (Z: 2.74, P: 6.13e-03), Same Residue Entropy: 1.26e+00 (Z: -2.93, P: 3.42e-03), Different Residue Entropy: 9.44e+00 (Z: 3.09, P: 1.99e-03) 

>disprot|DP00944r004
MADNEEDVEAEEEYTELTDISGVGPSKAESLREAGFESVEDVRGADQSALADVSGIGNALAARIKADVGGLEVESETEAE
VEEEGGEEAPDEDVE

123456789.123456789.123456789.123456789.123456789.123456789.123456789.123456789.
.........1.........2.........3.........4.........5.........6.........7.........8 
